# Supplementary material for: MicroRNAs with Multiple Targets of Immune Checkpoints, as a Potential Sensitizer for Immune Checkpoint Inhibitors in Breast Cancer Treatment
Source: Cancers (Basel). 2023 Jan 29;15(3):824. doi: 10.3390/cancers15030824 (PMC9913694; doi:10.3390/cancers15030824)
Supplement: Supplementary file 1 [file cancers-15-00824-s001.zip]

Archive with 1 entries (1 files):
- cancers-2151733-supplementary.pdf
